# Supplementary material for: QMD: A new method to quantify microbial absolute abundance differences between groups
Source: Imeta. 2023 Jan 5;2(1):e78. doi: 10.1002/imt2.78 (PMC10989753; doi:10.1002/imt2.78)
Supplement: Supplementary file 2 — Supporting information. [file IMT2-2-e78-s002.xlsx]

## Sheet: Table S1
Table S1. Information about validation datasets LSI, STOOL, B1, and B2.
#	Reference	Abbreviation	Group label and sample size		Anchor methods	Description
			Control	Treatment
1	[1]	LSI	Control:5	Keto:6	digital PCR	The microbiota from stool samples of mice on 10-day ketogenic and control diets.
2	[1]	STOOL	Control:6	Keto:6	digital PCR	The microbiota from lower small intestines of mice on 10-day ketogenic and control diets.
3	[2]	B1	CD:5	Healthy:21	flow cytometry	The fecal microbiota from Crohn’s disease and healthy people with Bacteroides 1(B1) Enterotype.
4	[2]	B2	CD:24	Healthy:6	flow cytometry	The fecal microbiota from Crohn’s disease and healthy people with Bacteroides 2(B2) Enterotype.
Reference
1. Barlow, Jacob T., Said R. Bogatyrev, Rustem F. Ismagilov. 2020. “A quantitative sequencing framework for absolute abundance measurements of mucosal and lumenal microbial communities.” Nature Communications 11: 2590. https://doi.org/10.1038/s41467-020-16224-6
2. Vandeputte, Doris, Gunter Kathagen, Kevin D’hoe, Sara Vieira-Silva, Mireia Valles-Colomer, João Sabino, Jun Wang, et al. 2017. “Quantitative microbiome profiling links gut community variation to microbial load.” Nature 551: 507-511. https://doi.org/10.1038/nature24460

## Sheet: Table S2
Table S2. Information about the human gut microbiome datasets pipelined into QMD analysis.
Diseases	Project	Total microbial abundance change
Inflammatory Bowel Diseases	PRJEB7949	0.55
Inflammatory Bowel Diseases	PRJNA368966	0.01
Inflammatory Bowel Diseases	PRJNA385949	-0.37
Colitis, Ulcerative	PRJNA368966	-0.09
Colitis, Ulcerative	PRJNA388210	-0.04
Colitis, Ulcerative	PRJNA389280	0.1
Colorectal cancer	PRJEB6070	-0.06
Colorectal cancer	PRJNA445640	-0.43
Colorectal cancer	PRJNA763023 huadong cohort(old)	-0.42
Colorectal cancer	PRJNA763023 huadong cohort(young)	-0.15
Colorectal cancer	PRJNA763023 fudan cohort(old)	-0.29
Colorectal cancer	PRJNA763023 fudan cohort(young)	-0.52
Crohn Disease	PRJNA232056	0.09
Crohn Disease	PRJNA428898	0.08
Crohn Disease	PRJNA389280	0.39
Obesity	PRJNA401981	-0.06
Obesity	PRJEB4336	-0.1
Obesity	PRJNA433269	-0.31
